# Supplementary material for: Dynamics of Soil Organic Carbon and Aggregate Stability with Grazing Exclusion in the Inner Mongolian Grasslands
Source: PLoS One. 2016 Jan 11;11(1):e0146757. doi: 10.1371/journal.pone.0146757 (PMC4709083; doi:10.1371/journal.pone.0146757)
Supplement: S1 Dataset — (XLS) [file pone.0146757.s001.xls]

## Sheet: Supplementary data
	Wen D, He NP, Zhang JJ. Dynamics of Soil Organic Carbon and Aggregate Stability with Grazing Exclusion in the Inner Mongolian Grasslands. (No.Pone-D-15-24997)
									Content of soil aggregates			OC stored in different soil aggregates (0-20 cm soil layer)
				SOC	EOC	WSOC	MBC	BD	Macroaggregate	Microaggregate	Mineral soil	Soil	Macroaggregate	Microaggregate	Mineral soil
	Plots		Replicates	(gC/kg)	(gC/kg)	(mgC/kg)	(mgC/kg)	(g/cm3)	(250-2000 μm, %)	(53-250 μm, %)	(<53 μm, %)	(gC/m2)	(gC/m2)	(gC/m2)	(gC/m2)
1	Free grazing grasslands	GE0	1	12.9112	2.65371	269.4	47.76	1.38	14.3133	52.7099	32.4418	1331.57	98.64	734.25	498.68
1	Free grazing grasslands	GE0	2	15.1818	3.0362	245.15	46.98	1.38	14.875	53.2673	31.7908	1534.05	99.91	890.54	543.6
1	Free grazing grasslands	GE0	3	14.9832	2.82439	288.46	47.8	1.38	15.3116	51.6184	32.677	1522.94	124.51	813	585.43
2	4-year grazing exclsuion grasslands	GE4	1	14.204	7.73468	311.85	44.66	1.31	20.1978	55.8455	22.7376	1409.75	162.56	1015.19	232
2	4-year grazing exclsuion grasslands	GE4	2	13.7602	7.88781	302.32	41.9	1.31	17.5115	56.8366	24.4485	1594.99	140.47	1131.65	322.88
2	4-year grazing exclsuion grasslands	GE4	3	14.958	7.24314	265.07	41.49	1.31	20.0832	47.7117	31.6768	1450.23	152.72	790.13	507.38
3	7-year grazing exclsuion grasslands	GE7	1	15.6177	7.69744	305.79	39.88	1.27	20.4854	42.795	36.1859	1791.5	246.7	728.67	816.13
3	7-year grazing exclsuion grasslands	GE7	2	15.554	7.5762	310.12	36.97	1.27	21.6894	41.1646	36.9181	1370.54	113.38	509.02	748.14
3	7-year grazing exclsuion grasslands	GE7	3	13.9316	7.36599	296.26	37.33	1.27	21.4564	43.4791	34.097	1558.72	166.27	629.6	762.86
4	11-year grazing exclsuion grasslands	GE11	1	16.0735	9.26014	342.17	36.25	1.29	70.6312	21.0789	7.3828	3415.3	3219.95	164.52	30.83
4	11-year grazing exclsuion grasslands	GE11	2	17.0254	9.71105	310.98	36.01	1.29	72.633	17.7902	8.725	2555.83	2406.9	114.38	34.55
4	11-year grazing exclsuion grasslands	GE11	3	18.5834	9.15835	297.99	46.34	1.29	80.7126	10.4862	6.7951	3561.16	3481.01	49.24	30.91
5	31-year grazing exclsuion grasslands	GE31	1	20.0743	12.5451	346.5	40.74	1.28	83.4214	13.5374	1.4031	3667.84	3580.78	85.83	1.23
5	31-year grazing exclsuion grasslands	GE31	2	20.1386	14.089	347.37	39.47	1.28	79.1668	17.7892	2.5435	3233.94	3094.21	135.96	3.77
5	31-year grazing exclsuion grasslands	GE31	3	19.6377	11.906	332.64	39.86	1.28	84.0019	12.41	1.698	3725.67	3658.93	65.2	1.54
